# Supplementary material for: Chemokine modulation in microscopic and submicroscopic Plasmodium falciparum malaria infection in women at delivery in Yaoundé, Cameroon
Source: PLoS One. 2023 Jan 23;18(1):e0280615. doi: 10.1371/journal.pone.0280615 (PMC9870109; doi:10.1371/journal.pone.0280615)
Supplement: S1 Data — (XLSX) [file pone.0280615.s002.xlsx]

## Sheet: Feuil1
ID	AGE ( Year)	Gestational age	HIV Test	MOSQUITOES NET	IPT-SP (Number of doses)	BABY WEIGHT (g) 3275g	PARITY	HB per (g/dL)	Hb Cor (g/dL) 14,90	PM ( 1= PM+, 0= PM-)	RT-LAMP (1= Malaria positive, 0= malaria negative)	%iRBCs imp	Parasit/UL per	parasit/ul cor	parasit/ul pla	pigment	HRP2	IRBC in Placental tissue by histology	Leukocyte Infiltration placental tissue	Malaria Pigment in placental tissue by histology	CXCL-13 per (pg/mL)	CXCL-13 pla	CXCL-13 cord	CCL-24 per	CCL-24 pla	CCL-24 cord	CXCL-16 per	CXCL-16 pla	CXCL-16 cord	CXCL-4 per	CXCL-4Pla	CXCL-4 cord
M001	29	41	negatif	OUI	3	3000	4	12.7	16.7	1	1	6.31	30030	0	1511.25	NO	positif	YES	NO	NO	240.811	118.435	104.619	232.087	420.262	1773.75	1770.77	3927.63	4003.09	58574.4	108581	119556
M003	25	34	negatif	NON	2	2800	2	11.1	13.9	1	1	0.025	0	0	0	YES	positif	NO	NO	YES	528.986	414.505	84.8805	166.422	259.529	232.087	1141.54	4317.71	4401.43	110750	83070.3	118592
M007	26	41	negatif	OUI	3	2800	2	13.1	15.6	0	0	0	0	0	0	NO	negatif	YES	NO	NO	211.204	89.8151	82.9067	543.751	367.338	371.258	1342.02	3180.9	2542.66	114801	99709.6	24228.4
M010	29	36	negatif	OUI	3	3450	3	12.5	15.9	0	0	0	0	0	0	NO	negatif	NO	NO	NO	158.898	73.0377	71.0639	411.931	385.959	269.33	1320.25	4154.77	4123.61	104696	93178.6	112628
M013	20	39	negatif	OUI	3	2900	1	13.3	15.1	0	1	0	0	0	0	NO	positif	NO	NO	NO	254.627	108.566	88.8282	217.386	387.919	293.832	1517.35	4074.05	4161.53	76025.9	111001	99485.5
M015	29	44	negatif	OUI	3	4200	2	14.5	14	0	0	0	0	0	0	NO	negatif	NO	NO	NO	65.1425	108.566	132.252	418.302	795.631	845.615	2077.12	3281.51	3563.09	111097	49751	51872.5
M048	26	43	negatif	OUI	2	2600	3	9	14.9	1	1	6.625	9056	0	4512	YES	positif	NO	NO	YES	223.047	75.0115	59.2211	180.143	433.003	294.812	1500.45	3879.2	4036.13	90546	107290	107954
M057	31	40	negatif	OUI	3	3000	3	11.2	16	0	0	0	0	0	0	NO	positif	NO	NO	NO	151.99	71.0639	86.8543	823.073	424.182	437.413	1452.4	3422.67	4158.52	111027	108783	102207
M058	25	43	negatif	OUI	0	3000	1	11.7	15.7	1	1	3.43	3266	0	2346.5	YES	positif	NO	NO	YES	238.837	379.964	71.0639	164.462	208.075	233.557	1993.77	3554.08	4362.76	118788	129341	115484
M063	24	39	negatif	NON	3	4100	1	13	15	0	1	0	0	0	0	NO	negatif	NO	NO	NO	67.1163	63.1687	61.1949	330.056	264.813	284.11	1798.17	2683.45	2963.52	111008	116412	97642.8
M080	20	39	negatif	OUI	3	3150	2	13.6	17.9	0	0	0	0	0	0	NO	negatif	NO	NO	NO	174.689	100.671	80.9329	698.544	547.841	523.949	1432.5	2912.46	3333.7	113011	112533	123420
M081	18		negatif	OUI	0	2100	1	9.2	12.8	1	1	19	77256	0	22493	YES	positif	YES	YES	YES	1982.69	1080.66	88.8282	247.353	376.921	267.569	2050.46	3908.86	3856.3	110182	127462	117233
M084	36	40	negatif	OUI	0	2700	4	12.4	15.3	1	1	0.006	181.5	0	0	NO	positif	YES	YES	NO	59.2211	61.1949	57.2473	387.029	502.813	447.678	1817.7	3050.62	3208.3	108890	127967	99150.5
M087	25	41	negatif	OUI	3	3700	3	9.3	16.7	1	1	0.93	1056	0	0	NO	positif	YES	YES	NO	33.5617	57.2473	47.3783	567.138	370.948	316.272	698.528	2776.55	2860.27	110594	122285	115908
M088	25	41	negatif	NON	0	3800	3	11.5	13.5	0	0	0	0	0	0	NO	negatif	NO	NO	YES	100.671	61.1949	63.1687	410.002	227.137	182.11	1713.33	2903.45	3300.66	110811	124859	125153
M091	23	39	negatif	OUI	3	3500	2	12.4	13.9	0	0	0	0	0	0	NO	negatif	NO	NO	NO	106.592	75.0115	61.1949	524.15	428.592	292.852	1723.09	3455.71	3360.35	105482	115886	110931
M092	33	40	negatif	NON	3	2900	4	12.6	14.3	0	1	0	0	0	0	NO	negatif	NO	NO	NO	102.645	57.2473	55.2735	445.84	373.705	256.542	2119.54	2647.4	2950	112181	123052	124790
M098	37	34	negatif	NON	3	2250	5	14.7	16.3	0	0	0	0	0	0	NO	negatif	NO	YES	NO	162.846	65.1425	67.1163	1712.11	985.707	1056.92	1346.9	2862.15	3067.14	122323	118360	109430
M099	24		negatif	NON	3	3400	1	14	14.7	0	0	0	0	0	0	NO	negatif	NO	NO	NO	288.182	94.7496	240.811	1518.94	1592.56	1462.43	2347.97	3135.4	2834.26	88528.6	116375	114721
M112	24	40	negatif	NON	1	3500	1	13.4	17.5	0	0	0	0	0	0	NO	negatif	NO	YES	NO	128.304	130.278	100.671	651.718	922.242	695.379	2078.72	3224.92	3271.72	113629	126567	119618
M120	20			NON	1	2750	2	11	11.4	1	1	13	134098	0	3340.5	YES	positif	NO	NO	NO	205.282	78.9591	67.1163	182.582	439.837	291.305	1373.02	4766.19	4435.56	113203	102876	115815
M121	27	39	negatif	OUI	2	3350	1	12.5	18.6	1	1	0.15	0	0	0	NO	negatif	NO	NO	NO	1509.96	82.9067	67.1163	303.291	245.077	299.866	1890.17	1795.9	1928.15	111244	118159	108661
M122	21	37	negatif	NON	0	2600	2	11.2	18.5	1	1	0.01	0	0	0	YES	positif	NO	NO	YES	150.016	98.6972	94.7496	1236.43	1612.68	1433.33	1647.03	3024.84	3126.58	97889.3	90251.2	112048
M134	16	35	negatif	NON	0	3250	1	11.2	14.4	1	1	9.3	209535	0	447.5	YES	positif	YES	NO	YES	238.837	82.9067	76.9853	621.755	386.331	471.084	1301.47	3915.7	3576.92	105676	126794	114931
M137	22	38	negatif	NON	3	3600	2	12.1	17.4	0	1	0	0	0	0	NO	negatif	NO	NO	NO	82.9067	63.1687	157.911	742.464	673.977	570.39	1665.68	3126.92	3124.54	110247	104410	108838
M144	30	40	negatif	NON	1	3500	5	7.5	12	1	1	5	44233.5	0	1487.5	YES	positif	YES	NO	YES	333.579	88.8282	80.9329	296.442	454.818	541.283	1873.22	3344.29	3383.63	63321.9	114192	110274
M145	24	39	negatif	NON	2	3250	2	10	11.9	1	1	12.2	106683	0	1306	NO	positif	YES	NO	YES	527.012	57.2473	61.1949	170.597	511.32	395.748	1887.12	3016.71	3272.06	80537.9	113608	102053
M146	37	40	negatif	OUI	1	3400	2	10.2	14.9	1	1	0.4	819	0	195	NO	positif	YES	YES	NO	142.121	104.619	75.0115	203.665	571.194	382.529	1401.68	3406.52	3525.55	114402	120940	116896
M150	23	37	negatif	NON	2	2550	1	9.5		1	1	93.4	273870	0	42404.9	YES	positif	YES	NO	YES	1176.39	3864.71	98.6972	256.589	602.556	288.931	1563.77	4756.53	2822.9	130389	125985	124897
M152	23	40	negatif	OUI	3	3600	2	9.6	10.7	0	1	0	0	0	0	NO	negatif	NO	NO	NO	244.758	67.1163	55.2735	256.542	374.164	305.245	1196.35	3335.2	3233.08	113573	132508	123867
M156	30	42	negatif	OUI	1	3600	3	11.9	12.8	0	1	0	0	0	0	NO	negatif	NO	NO	NO	124.357	138.173	151.99	435.943	734.866	502.098	1144.63	2815.44	3138.28	105353	126417	99348.1
M158	16	39	negatif	OUI	0	3600	1	10.9	12.1	1	1	0.01	167.5	0	0	NO	positif	NO	NO	NO	113.501	116.461	75.0115	653.52	410.461	188.964	1501.38	3216.61	3017.55	117296	122740	115220
M166	27	38	negatif	OUI	1	3300	2	10.7	12.8	1	1	15.4	62735.3	0	2546.3	YES	positif	NO	NO	NO	562.54	88.8282	73.0377	250.708	644.209	613.337	1396.25	3383.8	4199.36	109379	123230	123366
M169	31	41	negatif	OUI	0	3900	4	10.6	10.2	0	0	0	0	0	0	NO	negatif	NO	NO	NO	358.252	157.911	126.33	393.462	347.975	294.218	2353.74	3286.98	3527.41	118845	129391	120322
M171	27	34		OUI	3	3000	2	11.9	13.7	0	0	0	0	0	0	NO	negatif	NO	NO	NO	477.667	100.671	71.0639	1967.57	473.408	267.569	1433.72	2844.1	2828.5	121183	131218	110461
M172	18	35	negatif	OUI	2	2850	1	12.4	16.6	0	1	0	0	0	0	NO	negatif	NO	NO	NO	429.309	124.357	136.199	335.57	357.624	303.407	1942.06	1640.58	1805.05	123107	132210	112993
M174	27	41	negatif	OUI	3	4400	2	17.4	14.3	0	0	0	0	0	0	NO	negatif	NO	NO	NO	92.7757	108.566	92.7757	301.672	1314.09	854.436	2290.83	3941.98	3588.96	112978	104499	97212.2
M175	26	41	negatif	NON	0	3500	3	9.3	14.5	1	1	0.11	2512.5	0	224	NO	positif	NO	NO	YES	277.326	90.802	69.0901	510.919	436.923	229.147	1141.24	3009.75	3169.48	83321.5	120844	107422
M176	23	40	negatif	OUI	3	3000	1	12.9	14.9	0	0	0	0	0	0	NO	negatif	NO	NO	NO	90.802	86.8543	112.514	894.274	558.868	823.517	1524.95	2715.57	3814.98	117736		100722
M178	38	35	negatif	NON	2	3100	4	12.6	13.1	0	0	0	0	0	0	NO	negatif	NO	NO	NO	82.9067	88.8282	71.0639	661.991	976.603	705.652	1578.19	3527.07	3484.68	104963		120133
M179	21	38	negatif		0	4250	1	12.8	12.5	0	0	0	0	0	0	NO	negatif	NO	NO	NO	2396.2	110.54	144.095	2580.5	343.84	402.651	2599.94	3716.64	3686.12	113597	126896	117720
M184	23	38		OUI	0	3900	2	11.6	11.5	0	0	0	0	0	0	NO	negatif	NO	NO	NO	126.33	100.671	86.8543	334.651	831.328	687.517	1784.37	3723.42	4099.84	106499	122188	100931
M187	19	44	negatif	NON	0	1900	1	11.6	16	0	0	0	0	0	0	NO	negatif	NO	NO	NO	136.199	78.9591	69.0901	919.085	617.219	382.435	2558.23	4159.86	3939.77	102141		113289
M188	21	40	negatif	OUI	3	2250	1	12.6	18	1	1	0.23	2325	0	718.7	NO	positif	NO	NO	NO	207.256	323.711	140.147	467.894	531.3	776.652	1172.95	1691.45	1486.63	124412	128477	121517
M189	27	38	negatif	OUI	3	2900	2	9.67	16.7	1	1	0.16	964.3	0	119.3	YES	positif	NO	NO	YES	130.278	420.427	90.802	252.867	467.435	604.814	1504.94	2640.63	2479.55	98936.4	130626	111187
M193	23	36	negatif	OUI	0	3000	1	13	15.6	0	1	0	0	0	0	NO	negatif	NO	NO	NO	489.51	104.619	76.9853	441.246	489.949	510.165	1513.42	3180.84	3167.27	96920.8	121216	111902
M194	20	39	negatif	OUI	2	2950	1	13	15.3	0	0	0	0	0	0	NO	negatif	NO	NO	YES	112.514	88.8282	92.7757	700.382	793.193	714.165	1570.73	3749.87	4261.25	100810	123475	121257
M196	30	40	negatif	NON	3	3200	1	13.3	15.3	0	0	0	0	0	0	NO	negatif	NO	NO	NO	195.413	78.9591	61.1949	2586.47	356.705	246.434	1607.69	3930.62	3187.28	118813	118920	126551
M197	22	38	negatif	OUI	3	3200	1	13.6	18.3	0	1	0	0	0	0	NO	negatif	NO	NO	NO	149.029	84.8805	90.802	455.03	452.273	591.03	1068.84	2492.44	2848.51	123329	124930	121815
M198	26	40	negatif	NON	3	2950	1	13.3	17.3	0	0	0	0	0	0	NO	negatif	NO	NO	NO	358.252	112.514	86.8543	456.867	694.868	862.112	1389.3	2788.82	2617.91	115035	119141	49628.2
M223	23	37	negatif	NON	2	3200	1	11.4	12.3	0		0	0	0	0	NO	positif	NO	NO	NO	88.8282	53.2997	60.208	200.725	479.066	618.237	1432.88	3204.17	3369.36	121127	127018	126923
M224	36	40	negatif	OUI	2	3900	3	13.1	16.5	0	1	0	0	0	0	NO	negatif	NO	NO	NO	248.706	102.645	82.9067	2041.31	1457.18	1160.71	1954.35	3287.14	4001.97	98538.1	103783	120408
M225	33	35	negatif	OUI	3	3100	2	12.8	13.9	0	0	0	0	0	0	NO	negatif	NO	NO	NO	80.9329	69.0901	61.1949	482.497	598.636	453.584	2061.35	4061.66	4185.56	101371	124838	119936
M226	21	40	negatif	OUI	1	3400	1	13	15.8	0	1	0	0	0	0	NO	negatif	NO	NO	NO	463.85	106.592	71.0639	478.086	1047.02	606.476	1846.6	3887.84	4145.76	26197.9	114490	106166
M227	35	37	negatif	OUI	2	2850	3	11.5	14.7	0	0	0	0	0	0	NO	negatif	NO	NO	NO	132.252	63.1687	65.1425	608.436	472.206	476.126	1528.24	3104.31	4143.13	101298	103862	81496.6
M228	22	42	negatif	OUI	3	3500	2	11.5	11.5	0	0	0	0	0	0	NO	negatif	NO	NO	NO	161.859	84.8805	59.2211	974.005	695.173	321.274	1730.22	3462.47	3323.56	105780	127358	124945
M229	29	39	negatif	NON	3	3000	1	10.2	13.8	0	0	0	0	0	0	NO	positif	NO	NO	NO	114.488	90.802	90.802	286.971	636.859	689.783	1313.11	3891.97	4044.39	109595	120921	98695.2
M230	17	38	negatif	NON	3	3400	1	12.7	13.7	0	0	0	0	0	0	NO	positif	NO	NO	NO	128.304	78.9591	88.8282	376.158	544.731	671.161	1823.33	3430.18	3620.9	83824.7	118370	88078
M231	29	41	negatif	OUI	2	3100	4	11.6	15.2	1	1	0.14	132	0	0	NO	positif	YES	NO	NO	96.7234	96.7234	84.8805	269.33	592.265	545.712	1694.55	2685.32	3146.73	93299.2	121940	57223.2
M232	30	38	negatif	NON	3	3200	2	9.9	14.4	1	1	0.04	0	0	0	NO	positif	NO	NO	NO	228.968	789.528	76.9853	452.604	1262.64	1141.11	1862.37	4060.91	4156.27	115688	110549	99602.7
M233	25	38	negatif	OUI	3	3300	3	12.3	14	0	0	0	0	0	0	NO	negatif	NO	NO	NO	115.474	82.9067	63.1687	708.404	471.226	347.736	1872.13	4319.21	4537.71	94852.9	107276	107743
M234	22	36	negatif	OUI	2	3450	1	13.5	15.8	0	0	0	0	0	0	NO	negatif	NO	NO	NO	102.645	61.1949	59.2211	389.879	554.532	527.58	2674.81	3075.77	3020.21	82877.4	105423	107574
M235	26	41	negatif	OUI	2	3100	2	11.5	13.9	0	0	0	0	0	0	NO	positif	NO	NO	NO	75.0115	57.2473	41.4569	242.868	434.473	222.286	1408.1	3245.09	2167.22	105892	126794	108679
M236	26	38	negatif	OUI	3	3250	1	12	15.5	0	1	0	0	0	0	NO	negatif	NO	NO	NO	84.8805	57.2473	51.3259	330.095	246.788	232.087	2243.81	4206.58	4075.93	91930.7	110346	21558.3
M237	29	37	negatif	OUI	3	2400	1	13.3	16.5	0	0	0	0	0	0	NO	negatif	NO	NO	NO	110.54	94.7496	67.1163	1579.69	1403.77	1016.15	928.276	3281.72	3214.24	126121	104668	108504
M238	24	40	negatif	OUI	3	3600	2	21.5	11.9	0	1	0	0	0	0	NO	negatif	NO	NO	NO	454.968	84.8805	80.9329	432.023	557.472	538.851	1478.68	3670.84	3397.9	107858	95327.6	54562.5
M239	23	40	negatif	OUI	1	3600	1	4.7	16.3	0	0	0	0	0	0	NO	positif	NO	NO	NO	495.431	128.304	61.1949	795.141	1720.82	529.05	1406.6	3894.97	4508.8	109113	118314	87828.9
M240	21	39	negatif	NON	0	3100	1	9.1	13.1	0	0	0	0	0	0	NO	negatif	NO	NO	NO	165.806	946.445	57.2473	109.087	817.193	271.29	1659.64	4981.48	2626	92657.7	124874	123250
M241	17	41	negatif	OUI	3	3600	1	11.7	14.6	0	1	0	0	0	0	NO	negatif	NO	NO	NO	78.9591	67.1163	76.9853	750.922	455.03	566.219	1786.16	3096.05	3393.77	84354.2	125571	84637.6
M242	33	40	negatif	OUI	3	3300	5	7.2	14.7	0	1	0	0	0	0	NO	negatif	NO	NO	NO	45.4045	76.9853	63.1687	394.381	387.948	305.245	879.487	3897.97	3941.9	116736	123210	107732
M243	44	41	negatif	OUI	3	4200	6	12.3	13.8	0	1	0	0	0	0	NO	negatif	NO	NO	NO	100.671	134.226	102.645	877.734	507.408	330.516	1261.68	2907.58	3012.33	16584.7	38517.5	111793
M244	23	35	negatif	OUI	3	2500	1	10.1	14.6	1	1	6.76	4202.5	0	7875	NO	positif	YES	NO	NO	272.392	108.566	71.0639	490.867	459.624	359.462	1506.09	3568.34	4324.84	123792	123259	129103
M245	17	37	negatif	OUI	1	2200	1	11.6	16.4	0	0	0	0	0	0	NO	negatif	NO	NO	NO	332.593	80.9329	62.1818	1658.82	1317.9	855.679	1180.96	3347.21	3099.8	101629	119314	83411.2
M246	39	38	negatif	OUI	3	3000	6	13.1	13.4	0	1	0	0	0	0	NO	positif	NO	NO	NO	316.802	88.8282	57.2473	452.273	482.597	343.84	1513.6	2748.77	2578.32	113828	102557	61727.6
M247	26	40	negatif	OUI	3	3700	1	12	13.6	0	0	0	0	0	0	NO	negatif	NO	NO	NO	309.894	73.0377	51.3259	1169.95	510.165	334.651	1731.35	3053.62	2951.13	32464.3	105216	37607.1
M248	28	41	negatif	OUI	1	3500	4	12.6	13.7	0	0	0	0	0	0	NO	negatif	NO	NO	NO	84.8805	98.6972	75.0115	343.84	579.543	339.245	1685.54	2909.46	3016.83	122494	115691	104852
M249	24	40	negatif	NON	2	3200	3	11.3	14.8	1	1	69	119340	0	6768.75	YES	positif	YES	NO	YES	134.226	84.8805	61.1949	221.623	789.058	536.354	1789.54	3733.53	3521.41	94519.1	119957	99994.1
M250	29	40	negatif	OUI	3	3100	3	12.8	14.6	1	1	0.38	0	0	0	NO	positif	YES	NO	NO	140.147	88.8282	75.0115	227.137	288.705	281.353	2485.22	3102.43	2881.67	74896.3	112963	89930.5
M251	24	37	negatif	OUI	1	3600	1	11.6	14.1	0	0	0	0	0	0	NO	positif	NO	NO	NO	169.754	110.54	130.278	303.407	297.894	271.245	1530.11	2995.06	3193.28	96277.2	99685.3	88684.6
M252	27	41	negatif	NON	2	3250	2	13	15.7	1	1	0.02	0	0	0	yes	positif	NO	NO	NO	111.527	71.0639	59.2211	464.219	586.435	412.3	1266.18	3019.83	3019.08	108014	115320	102682
M253	27	37	negatif	OUI	4	3600	4	6.8	12.4	1	1	80	409500	0	549078	YES	positif	YES	YES	YES	230.942	253.641	55.2735	232.191	328.678	304.326	978.977	2098.52	3888.59	93625.8	86641.3	39916.8
M254	25	36	negatif	OUI	3	3300	2	12.8	14.2	0	1	0	0	0	0	NO	positif	NO	NO	NO	223.047	80.9329	59.2211	557.949	480.759	511.084	1425.74	2480.71	2972.9	19137.1	121542	92800.4
M255	22	40	negatif	OUI	2	3100	1	12	17.6	0	0	0	0	0	0	NO	negatif	NO	NO	NO	288.182	57.2473	51.3259	807.436	500.057	347.975	1666.4	3062.26	404.564	41150.9	96861	108124
M256	30	39	negatif	OUI	3	3300	3	13.2	13.3	1	1	1.98	3250	0	0	NO	positif	YES	NO	NO	185.544	61.1949	61.1949	523.489	692.111	557.949	1663.02	4499.04	4151.02	114550	39118.2	116012
M257	24	40	negatif	OUI	3	2500	2	8.5	17.9	0	0	0	0	0	0	NO	negatif	NO	NO	NO	112.514	64.1556	75.9984	699.003	592.868	437.57	1046.56	1536.87	3049.49	110918	115239	59807.7
M258	22	38	negatif	OUI	2	3400	2	14.4	14.6	0	0	0	0	0	0	NO	negatif	NO	NO	NO	132.252	96.7234	80.9329	1200.28	838.22	716.922	1658.14	3182.02	3054.37	106521	115902	124472
M259	21	35	negatif	OUI	1	2250	2	8.4	14.3	0	1	0	0	0	0	NO	positif	NO	NO	NO	201.335	86.8543	305.946	977.888	801.534	980.884	1060.36	3347	3972.67	104852	121666	104063
M260	19	43	negatif	NON	3	3100	1	12.6	6.3	1	1	0.01	0	0	7525	NO	positif	NO	NO	NO	116.461	112.514	84.8805	373.49	328.545	448.825	1629.73	2457.51	4144.26	39336.9	121546	118340
M261	19	38	negatif	NON	3	3500	1	12.4	14.7	0	1	0	0	0	0	NO	negatif	NO	NO	NO	110.54	61.1949	59.2211	674.405	605.49	475.364	2015.64	2219.11	3021.12	28460.7	97810.9	92211
M262	19	40	negatif	OUI	3	3100	1	13.6	17.1	0		0	0	0	0	NO	negatif	NO	NO	NO	252.654	179.623	177.649	548.988	395.32	352.944	1599.21	3637.96	3777.68	80343.1	53830.1	25328.8
M263	35	40	negatif	OUI	2	3300	5	13.9	16.2	0		0	0	0	0	NO	negatif	NO	NO	NO	147.055	110.54	84.8805	296.014	465.947	520.737	2164.85	2936.68	2986.86	112264	124775	108904
M264	27	40	negatif	OUI	3	3800	2	10.7	15.4	0		0	0	0	0	NO	negatif	NO	NO	NO	65.1425	96.7234	73.0377	464.235	854.611	430.848	1685.69	3677.98	3184.57	19101	105799	100375
M265	24	38	negatif	OUI	2	2750	1	11.1	15.4	0	1	0	0	0	0	NO	negatif	NO	NO	NO	136.199	110.54	122.383	495.91	990.301	1057.5	1574.12	3143.53	3885.52	11329.1	43136.7	111746
M267	22	38	negatif	NON	2	3400	1	9.1	16.2	1	1	1.22	2515.5	0	0	YES	positif	YES	NO	YES	161.859	140.147	311.868	563.541	795.541	723.63	1590.4	3918.41	3857.71	97457.7	119986	120289
M268	20	36	negatif	OUI	3	2900	1	13.2	16.9	0	0	0	0	0	0	NO	positif	NO	NO	NO	933.615	118.435	96.7234	517.74	900.84	795.541	1880	3255.44	3436.53	13360.4	119559	109903
M269	37	41	negatif	OUI	1	4800	5	5.1	14.8	0	1	0	0	0	0	NO	negatif	NO	NO	NO	86.8543	98.6972	88.8282	2217.07	1244.99	1313.9	1595.14	3489.77	3760.72	81799.5	115306	114704
M270	17	41	negatif	OUI	1	2850	1	13.2	20	0	0	0	0	0	0	NO	negatif	NO	NO	NO	98.6972	109.553	114.488	1580.57	1090.89	1551.04	1434.06	2119.41	2856.31	102902	122888	111998
M271	23	37	negatif	OUI	5	3450	1	13.4	17	0	0	0	0	0	0	NO	negatif	NO	NO	NO	110.54	104.619	67.1163	482.641	916.249	626.464	1536.14	3074.36	2168.92	22906.9	101857	101348
M272	29	39	negatif	NON	1	3600	3		16.5	0	1	0	0	0	0	NO	positif	NO	NO	NO	386.872	132.252	102.645	1173.93	785.268	686.818	1502.9	2886.49	3145.23	97255.1	116267	104112
M273	23	41	negatif	NON	3	3100	1	13.8	16	0	1	0	0	0	0	NO	negatif	NO	NO	NO	128.304	88.8282	71.0639	383.763	419.718	368.353	1897.97	3081.48	3423.98	107203	122362	101795
M274	20	40	negatif	OUI	3	3200	1	12.1	15.6	0	1	0	0	0	0	NO	negatif	NO	NO	NO	94.7496	69.0901	305.946	477.932	426.567	504.471	1049.17	2936.68	3199.15	85129	125708	117674
M275	28	41	negatif	NON	2	3800	3	10.5	17.1	0	0	0	0	0	0	NO	negatif	NO	NO	NO	71.0639	96.7234	84.8805	489.062	608.058	522.021	1873.89	4025.91	3908.91	100147	115490	28883.1
M276	26	40	negatif	OUI	1	3050	3	10.4	12.8	1	1	80	17250	0	158550	NO	positif	YES	NO	NO	157.911	130.278	88.8282	310.139	669.696	500.191	1892.21	3654.92	3756.65	101839	112004	103537
M277	34		negatif	OUI	2	3300	2	13.9	11.7	0	0	0	0	0	0	NO	negatif	NO	NO	NO	120.409	96.7234	1780.38	1033.79	533.951	580.504	1610.57	2805.27	3417.71	95770.1	100147	100908
M278	36	38	negatif	OUI	1	4400	3	13.4	17.8	0	1	0	0	0	0	NO	negatif	NO	NO	NO	124.357	86.8543	71.0639	525.62	403.11	324.214	2035.14	2648.26	2605.19	106029	105968	40489.8
M279	33	36	negatif	OUI	2	2500	4	12.8	16.8	0	0	0	0	0	0	NO	negatif	NO	NO	NO	398.715	90.802	73.0377	298.732	475.146	233.067	1957.83	3502.83	3590.66	117831	119720	120140
M280	19	38	negatif	OUI	3	2800	1	12.2	18.3	0	1	0	0	0	0	NO	negatif	NO	NO	NO	165.806	134.226	132.252	266.39	551.592	458.485	1437.96	3423.81	3509.95
M281	25	39	negatif	OUI	3	4000	3	11.6	14.9	0	1	0	0	0	0	NO	negatif	NO	NO	NO	76.9853	104.619	157.911	628.038	359.987	334.015	1149.72	2901.58	3543.86
M282	28	40	negatif	OUI	3	3450	2	11.8	15.3	0	1	0	0	0	0	NO	negatif	NO	NO	NO	106.592	78.9591	65.1425	614.317	690.763	331.075	1534.61	2641.14	2444.45
M284	18	39	negatif	OUI	2	3200	2	13.2	13.7	0	1	0	0	0	0	NO	negatif	NO	NO	NO	219.099	153.964	81.9198	452.114	629.018	757.408	1700.1	3220.34	3290.88
M285	30	40	negatif	OUI	1	3650	4	10.5	12.6	0	1	0	0	0	0	NO	negatif	NO	NO	NO	187.518	114.488	92.7757	241.888	482.497	407.521	1940.87	3384.47	3379.05
M286	21	40	negatif	OUI	1	3350	4	10	12.7	0	1	0	0	0	0	NO	negatif	NO	NO	NO	86.8543	71.0639	92.7757	451.624	539.341	648.62	1093.09	2797.81	3503.16
M287	21	38	negatif	OUI	2	2500	1	11.1	11.7	1	1	95.5	74625	0	32220.5	NO	positif	YES	NO	NO	2749.51	1066.85	90.802	160.541	387.429	439.863	2474.63	3498.08	3762.25
M289	25	38	negatif	OUI	3	3600	1	9.9	15.8	1	1	90	123120	0	572569	NO	positif	YES	NO	NO	732.287	511.222	89.8151	371.748	317.354	242.868	1983.6	3661.87	3693.75
M290	26	41	negatif	OUI	3	3900	2	13.5	14.6	0	0	0	0	0	0	NO	negatif	NO	NO	NO	261.536	150.016	67.1163	430.063	409.481	433.983	1922.56	2622.15	3156.59
M291	25	39	negatif	OUI	3	3250	2	13.2	16.4	0	0	0	0	0	0	NO	negatif	NO	NO	NO	163.833	124.357	61.1949	920.101	1063.19	568.253	2005.3	3184.74	2932.44
M292	33	39	negatif	OUI	3	3300	4	12.3	11.6	0	1	0	0	0	0	NO	negatif	NO	NO	NO	401.676	108.566	100.671	407.521	214.446	226.207	1823.54	1999.87	1795.39
M293	32	39	negatif	OUI	3	3100	3	13.2	15.9	0	0	0	0	0	0	NO	negatif	NO	NO	NO	418.453	108.566	81.9198	968.125	830.914	889.719	1491.88	2724.56	2968.04
M294	29	40	negatif	OUI	3	3350	1	12.5	14.8	0	1	0	0	0	0	NO	negatif	NO	NO	NO	109.553	92.7757	80.9329	379.098	421.242	343.816	1415.24	2650.63	2934.47
M295	28	36	negatif	OUI	5	3250	1	12.3	15.7	0	0	0	0	0	0	NO	positif	NO	NO	NO	73.0377	120.409	98.6972	471.226	1048	661.361	911.321	2999.24	2924.64
M296	24	40	negatif	OUI	3	3400	4	12.6	11.8	0	1	0	0	0	0	NO	negatif	NO	NO	NO	61.1949	76.9853	90.802	571.684	464.855	596.676	1588.19	3149.13	3471.29
M298	23	40	negatif	OUI	3	3500	2	11.7	16.3	0	0	0	0	0	0	NO	negatif	NO	NO	NO	163.833	154.95	144.095	2017.2	1710.74	1511.33	2132.98	3016.03	3150.32
M299	24	41	negatif	OUI	3	2900	1	12.5	17.4	0	0	0	0	0	0	NO	negatif	NO	NO	NO		110.54	100.671	512.003	795.949	665.003		3982.5	4049.99
M301		41	negatif	NON	0	4050	3	11.4	17.1	0	1	0	0	0	0	NO	negatif	NO	NO	NO	71.0639	76.9853	82.9067	574.489	423.786	388.867	2004.79	2165.19	2811.2
M302	28	41	negatif	OUI	3	3400	3	10.5	16.5	0	1	0	0	0	0	NO	negatif	NO	NO	NO	98.6972	86.8543	82.9067	899.788	1586.68	1634.01	1487.3	2320.85	2327.63
M303	40		negatif	OUI	3	3500	5	13.3	18.3	0	1	0	0	0	0	NO	negatif	NO	NO	NO	185.544	110.54	104.619	644.327	824.896	617.679	1042.39	3436.53	3466.37
M304	32	41	negatif	OUI	1	3400	3	14.2	18.4	0	1	0	0	0	0	NO	negatif	NO	NO	NO	384.898	118.435	112.514	570.814	638.354	597.462	2059.05	4286.35	4075.42
M305	25	42	negatif	OUI	3	3500	1	15	18.1	0	1	0	0	0	0	NO	negatif	NO	NO	NO	78.9591	82.9067	73.0377	823.517	534.057	531.3	1528	3449.42	3101.48
M306	35	42	negatif	OUI	2	3650	3	10.8	16	0	1	0	0	0	0	NO	negatif	NO	NO	NO	106.592	65.1425	65.1425	462.84	407.246	376.921	1381.84	3014.67	3195.76
M307	32	42	negatif	NON	0	3000	2	11	16	1	1	0.51	1131.5	0	212	YES	positif	YES	YES	YES	159.885	268.444	100.671	1081.73	872.22	528.543	1720.28	2824.09	3719.35
M308	33	39	negatif	OUI	2	2900	5	13.9	13.8	0	1	0	0	0	0	NO	negatif	NO	NO	NO	130.278	82.9067	78.9591	448.597	737.138	776.652	1460.18	2701.33	2843.42
M309	27	41	negatif	OUI	6	2650	1	14.3	11.4	0	0	0	0	0	0	NO	negatif	NO	NO	NO	171.728	114.488	120.409	551.516	1150.19	1123.09	1371.33	3264.6	3137.09
M310	35	39	negatif	OUI	0	3800	3	11.4	13.8	0	1	0	0	0	0	NO	negatif	NO	NO	NO	150.016	71.0639	82.9067	296.975	394.381	401.732	1621.25	3146.59	4089.66
M311	16	35	negatif	OUI	3	3500	1	11.8	15.8	0	0	0	0	0	0	NO	negatif	NO	NO	NO	256.601	75.0115	76.9853	789.517	784.922	794.571	1995.98	3431.78	3552.84
